# Supplementary material for: Loss of IDH1 and IDH2 mutations during the evolution of metastatic chondrosarcoma
Source: Genome Biol. 2025 Nov 26;26:404. doi: 10.1186/s13059-025-03812-2 (PMC12659308; doi:10.1186/s13059-025-03812-2)
Supplement: Supplementary file 2 — Additional file 2. Containing IDH1 mutations status summary and ddPCR results. [file 13059_2025_3812_MOESM2_ESM.xlsx]

## Sheet: Table S2
CS_#	Sample ID	DNA type	Droplet_count (mutant/total)	Mutant%	Assay
Controls	Positive	DNA Frozen tissue	2863/9500	0.301368	IDH1 multiplex		Table S2: containing digital PCR results. Sample type, sample ID, DNA droplet count and mutation frequency, and assay type
Controls	Wildtype	DNA Frozen tissue	0/1324	0	IDH1 multiplex
Controls	No-template	Water	0/0	0	IDH1 multiplex
Controls	Positive	DNA Frozen tissue	483/2147	0.224965	IDH1 multiplex
Controls	Wildtype	DNA Frozen tissue	0/52	0	IDH1 multiplex
Controls	No-template	Water	0/0	0	IDH1 multiplex
Controls	Positive	DNA Frozen tissue	2348/10929	0.214841	IDH2 multiplex
Controls	Wildtype	DNA Frozen tissue	0/73	0	IDH2 multiplex
Controls	No-template	Water	0/0	0	IDH2 multiplex
Controls	Positive	DNA Frozen tissue	502/1864	0.269313	IDH1 multiplex
Controls	Wildtype	DNA Frozen tissue	1/762	0.00131234	IDH1 multiplex
Controls	No-template	Water	0/0	0	IDH1 multiplex
Controls	Positive	DNA Frozen tissue	473/1863	0.253892	IDH1 multiplex
Controls	Wildtype	DNA Frozen tissue	0/3622	0	IDH1 multiplex
Controls	No-template	Water	0/0	0	IDH1 multiplex
Controls	Positive	DNA Frozen tissue	3103/10191	0.304484	IDH1 multiplex
Controls	Wildtype	DNA Frozen tissue	0/1232	0	IDH1 multiplex
Controls	Wildtype	DNA Frozen tissue	0/1133	0	IDH1 multiplex
Controls	Wildtype	DNA Frozen tissue	2/1335	0.00149813	IDH1 multiplex
Controls	Wildtype	DNA Frozen tissue	0/1399	0	IDH1 multiplex
Controls	Wildtype	DNA Frozen tissue	0/1188	0	IDH1 multiplex
Controls	Wildtype	DNA Frozen tissue	0/1367	0	IDH1 multiplex
Controls	Wildtype	DNA Frozen tissue	0/1170	0	IDH1 multiplex
Controls	Wildtype	DNA Frozen tissue	0/1269	0	IDH1 multiplex
Controls	Wildtype	DNA Frozen tissue	1/1252	0.000798722	IDH1 multiplex
Controls	Wildtype	DNA Frozen tissue	0/1394	0	IDH1 multiplex
Controls	No-template	Water	0/0	0	IDH1 multiplex
CS_01	S00092404	DNA Frozen tissue	1983/8149	0.243343	IDH1 multiplex
CS_01	S00092421	DNA Frozen tissue	998/9271	0.107648	IDH1 multiplex
CS_01	S00092443	DNA Frozen tissue	1352/4989	0.270996	IDH1 multiplex
CS_01	S00092453	DNA Frozen tissue	2682/15839	0.169329	IDH1 multiplex
CS_01	S00092428	DNA Frozen tissue	1685/7667	0.219773	IDH1 multiplex
CS_01	S00092433	DNA Frozen tissue	395/11139	0.035461	IDH1 multiplex
CS_01	S00092455	DNA Frozen tissue	417/10150	0.0410837	IDH1 multiplex
CS_01	S00092395	DNA Frozen tissue	0/15874	0	IDH1 multiplex
CS_01	S00092411	DNA Frozen tissue	2284/9272	0.246333	IDH1 multiplex
CS_01	S00092435	DNA Frozen tissue	584/11049	0.0528555	IDH1 multiplex
CS_01	S00092398	DNA Frozen tissue	846/7736	0.109359	IDH1 multiplex
CS_01	S00092414	DNA Frozen tissue	6/13498	0.00044451	IDH1 multiplex
CS_01	S00092437	DNA Frozen tissue	94/12226	0.00768853	IDH1 multiplex
CS_01	S00092458	DNA Frozen tissue	45/12750	0.00352941	IDH1 multiplex
CS_01	S00092401	DNA Frozen tissue	59/14205	0.00415347	IDH1 multiplex
CS_01	S00092417	DNA Frozen tissue	1109/6836	0.162229	IDH1 multiplex
CS_01	S00092440	DNA Frozen tissue	19/179	0.106145	IDH1 multiplex
CS_01	S00092458	DNA Frozen tissue	139/9010	0.0154273	IDH1 multiplex
CS_01	S00092462	DNA Frozen tissue	1732/6794	0.254931	IDH1 multiplex
CS_01	S00092407	DNA Frozen tissue	3/6896	0.000435035	IDH1 multiplex
CS_01	S00092424	DNA Frozen tissue	1612/7285	0.221277	IDH1 multiplex
CS_01	S00092459	DNA Frozen tissue	185/10834	0.0170759	IDH1 multiplex
CS_01	S00092462	DNA Frozen tissue	1100/3731	0.294827	IDH1 multiplex
CS_01	S00070933	DNA Frozen tissue	3687/16314	0.226002	IDH1 multiplex
CS_01	S00092390	DNA Frozen tissue	35/19279	0.00181545	IDH1 multiplex
CS_01	S00092405	DNA Frozen tissue	2978/13915	0.214014	IDH1 multiplex
CS_01	S00092408	DNA Frozen tissue	5/19786	0.000252704	IDH1 multiplex
CS_01	S00092430	DNA Frozen tissue	2389/17999	0.13273	IDH1 multiplex
CS_01	S00092446	DNA Frozen tissue	1851/18370	0.100762	IDH1 multiplex
CS_01	S00092459	DNA Frozen tissue	276/23261	0.0118654	IDH1 multiplex
CS_01	S00092461	DNA Frozen tissue	4030/14621	0.275631	IDH1 multiplex
CS_02	S00107847	DNA FFPE	220/558	0.394265	IDH1 multiplex
CS_02	S00107852	DNA FFPE	341/1226	0.27814	IDH1 multiplex
CS_02	S00107855	DNA FFPE	15/2141	0.00700607	IDH1 multiplex
CS_02	S00107848	DNA FFPE	8/18	0.444444	IDH1 multiplex
CS_02	S00107854	DNA FFPE	64/226	0.283186	IDH1 multiplex
CS_02	S00107849	DNA FFPE	1119/3235	0.345904	IDH1 multiplex
CS_02	S00107850	DNA FFPE	87/298	0.291946	IDH1 multiplex
CS_02	S00107851	DNA FFPE	48/156	0.307692	IDH1 multiplex
CS_02	S00107853	DNA FFPE	108/415	0.260241	IDH1 multiplex
CS_02	S00102495	DNA FFPE	21/376	0.0558511	IDH1 multiplex
CS_02	S00102506	DNA FFPE	9/305	0.0295082	IDH1 multiplex
CS_03	S00107856	DNA FFPE	83/225	0.368889	IDH1 multiplex
CS_03	S00107861	DNA FFPE	35/5179	0.00675806	IDH1 multiplex
CS_03	S00107864	DNA FFPE	0/11841	0	IDH1 multiplex
CS_03	S00107857	DNA FFPE	6/81	0.0740741	IDH1 multiplex
CS_03	S00107858	DNA FFPE	101/294	0.343537	IDH1 multiplex
CS_03	S00107859	DNA FFPE	29/129	0.224806	IDH1 multiplex
CS_03	S00107860	DNA FFPE	1811/8518	0.212609	IDH1 multiplex
CS_03	S00107862	DNA FFPE	45/7883	0.00570849	IDH1 multiplex
CS_03	S00107863	DNA FFPE	52/5703	0.00911801	IDH1 multiplex
CS_03	S00102494	DNA FFPE	57/7289	0.00782	IDH1 multiplex
CS_04	S00107877	DNA FFPE	240/4823	0.0497616	IDH1 multiplex
CS_04	S00107878	DNA FFPE	2426/7888	0.307556	IDH1 multiplex
CS_04	S00107879	DNA FFPE	10/3747	0.0026688	IDH1 multiplex
CS_04	S00107873	DNA FFPE	929/2017	0.460585	IDH1 multiplex
CS_04	S00107874	DNA FFPE	268/1004	0.266932	IDH1 multiplex
CS_04	S00107875	DNA FFPE	73/154	0.474026	IDH1 multiplex
CS_04	S00107876	DNA FFPE	172/703	0.244666	IDH1 multiplex
CS_04	S00102490	DNA FFPE	204/1438	0.141864	IDH1 multiplex
CS_04	S00102491	DNA FFPE	53/1663	0.0318701	IDH1 multiplex
CS_04	S00102492	DNA FFPE	2235/9850	0.226904	IDH1 multiplex
CS_04	S00102493	DNA FFPE	1904/7878	0.241686	IDH1 multiplex
CS_04	S00102489	DNA FFPE	464/3087	0.150308	IDH1 multiplex
CS_05	S00107865	DNA FFPE	1200/4942	0.242817	IDH1 multiplex
CS_05	S00107867	DNA FFPE	1385/9956	0.139112	IDH1 multiplex
CS_05	S00107872	DNA FFPE	88/13014	0.00676195	IDH1 multiplex
CS_05	S00107868	DNA FFPE	561/2362	0.237511	IDH1 multiplex
CS_05	S00107869	DNA FFPE	352/1695	0.20767	IDH1 multiplex
CS_05	S00107871	DNA FFPE	2445/12166	0.20097	IDH1 multiplex
CS_05	S00107870	DNA FFPE	3046/11253	0.270683	IDH1 multiplex
CS_05	S00107866	DNA FFPE	404/1406	0.28734	IDH1 multiplex
CS_06	S00102482	DNA FFPE	6789/15992	0.424525	IDH1 multiplex
CS_06	S00102483	DNA FFPE	3553/19269	0.184389	IDH1 multiplex
CS_06	S00102484	DNA FFPE	2303/21616	0.106541	IDH1 multiplex
CS_06	S00102485	DNA FFPE	632/12739	0.0496114	IDH1 multiplex
CS_07	S00102512	DNA FFPE	545/3212	0.169676	IDH2 multiplex
CS_08	S00102503	DNA FFPE	496/1783	0.278183	IDH1 multiplex
CS_08	S00103039	DNA FFPE	334/1278	0.261346	IDH1 multiplex
CS_09	S00103043	DNA FFPE	282/1350	0.208889	IDH1 multiplex
CS_1	S00070763	DNA blood	0/12625	0	IDH1 multiplex
CS_10	S00103040	DNA FFPE	142/303	0.468647	IDH1 multiplex
CS_11	S00102514	DNA FFPE	536/5524	0.0970311	IDH2 multiplex
CS_12	S00103032	DNA FFPE	33/579	0.0569948	IDH1 multiplex
CS_12	S00103033	DNA FFPE	91/1425	0.0638596	IDH1 multiplex
CS_12	S00103034	DNA FFPE	218/1674	0.130227	IDH1 multiplex
CS_12	S00103035	DNA FFPE	226/1761	0.128336	IDH1 multiplex
CS_12	S00103036	DNA FFPE	478/1716	0.278555	IDH1 multiplex
CS_12	S00103037	DNA FFPE	642/3110	0.206431	IDH1 multiplex
CS_12	S00103038	DNA FFPE	459/2054	0.223466	IDH1 multiplex
CS_13	S00113393	DNA FFPE	41/103	0.398058	IDH1 multiplex
CS_14	S00103030	DNA FFPE	33/284	0.116197	IDH1 multiplex
CS_14	S00097516	DNA FFPE	4/81	0.0493827	IDH1 multiplex
CS_15	S00103041	DNA FFPE	60/108	0.555556	IDH1 multiplex
CS_16	S00103042	DNA FFPE	33/547	0.0603291	IDH2 multiplex
CS_17	S00103044	DNA FFPE	262/7524	0.0348219	IDH1 multiplex
CS_17	S00103045	DNA FFPE	370/2902	0.127498	IDH1 multiplex
CS_21	S00103048	DNA FFPE	494/8327	0.0593251	IDH2 multiplex
CS_21	S00103047	DNA FFPE	650/11286	0.0575935	IDH2 multiplex
CS_22	S00103046	DNA FFPE	198/326	0.607362	IDH1 multiplex
CS_23	S00102505	DNA FFPE	0/1023	0	IDH1 multiplex
CS_23	S00102505	DNA FFPE	0/1940	0	IDH2 multiplex
CS_25	S00102508	DNA FFPE	122/450	0.271111	IDH1 multiplex
CS_26	S00102497	DNA FFPE	0/702	0	IDH1 multiplex
CS_26	S00102497	DNA FFPE	137/505	0.271287	IDH2 multiplex
CS_27	S00102510	DNA FFPE	0/1052	0	IDH1 multiplex
CS_27	S00102510	DNA FFPE	17/3611	0.00470784	IDH2 multiplex
CS_28	S00102486	DNA FFPE	3232/7740	0.417571	IDH1 multiplex
CS_30	S00102499	DNA FFPE	187/929	0.201292	IDH1 multiplex
CS_31	S00102488	DNA FFPE	0/102	0	IDH1 multiplex
CS_31	S00102488	DNA FFPE	1/181	0.00552486	IDH2 multiplex
CS_33	S00102501	DNA FFPE	807/2659	0.303498	IDH1 multiplex

## Sheet: Table S3
Table S3: published ID and corresponding sample ID, diagnostic information (grade, sex, age, dd status, sample type, anatomical location), as well as genetic information (IDH1 type if known, experimental type, IDH1/2 mutant VAF, and other sample information)
*represents separate lesions in liver						Dedifferentiated* represents a largely undifferentiated tumour with a suggestion of chondrosarcoma differentiation
PublishedID	Sample_ID	PubSampleID	Grade	Sex	AgeAtDiagnosis	Dedifferentiated	sampleType	germline/primary/met	Anatomical_Location	IDHtype	Sequencing	ddPCRdroplets_percent	sequencing_IDH_VAF	IDHmut_status (seq/ddPCR)	histology_IDH1_R132H_available	CN_state	otherSomaticMutations	purityNGS	purityHistology	cellularity	necrosisHistology
CS1	S00070763	GL	0	Female	73	no	FF	germline	blood	IDH1	WGS	NA	0	germline	No	none	TP53:p.V173L,COL2A1:translocation(chr12:47997138)	NA	NA	NA	NA
CS1	S00070927	primary 1	4	Female	73	yes	FF	primary	pelvic mass	IDH1	WGS	NA	0.355	present	No	none	TP53:p.V173L,COL2A1:translocation(chr12:47997138)	0.6	70	High	5
CS1	S00070933	primary 2	4	Female	73	yes	FF	primary	pelvic mass	IDH1	WGS + ddPCR	22.6	0.185	present/present	No	none	TP53:p.V173L,COL2A1:translocation(chr12:47997138)	0.6	70	High	5
CS1	S00070939	primary 3	4	Female	73	yes	FF	primary	pelvic mass	IDH1	WGS	NA	0.303	present	No	none	TP53:p.V173L,COL2A1:translocation(chr12:47997138)	0.5	70	High	5
CS1	S00092390	anterior uterus	4	Female	73	yes	FF	metastasis	anterior uterus	IDH1	WGS + ddPCR	0.18	0.011	near-complete loss	No	none	TP53:p.V173L,COL2A1:translocation(chr12:47997138)	0.8	80	Moderate	10
CS1	S00092395		4	Female	73	yes	FF	metastasis	paravertebral mass (prob lymph node)	IDH1	ddPCR only	0	NA	loss	No	none	TP53:p.V173L,COL2A1:translocation(chr12:47997138)	NA	70	Moderate	0
CS1	S00092398		4	Female	73	yes	FF	metastasis	liver right lobe*	IDH1	ddPCR only	10.94	NA	present	No	none	TP53:p.V173L,COL2A1:translocation(chr12:47997138)	NA	80	Moderate	15
CS1	S00092401		4	Female	73	yes	FF	metastasis	liver right lobe*	IDH1	ddPCR only	0.42	NA	near-complete loss	No	none	TP53:p.V173L,COL2A1:translocation(chr12:47997138)	NA	60	Moderate	30
CS1	S00092405	Liver 1	4	Female	73	yes	FF	metastasis	liver right lobe*	IDH1	WGS + ddPCR	21.4	0.334	present/present	No	none	TP53:p.V173L,COL2A1:translocation(chr12:47997138)	0.8	80	Moderate	0
CS1	S00092408	Liver 2	4	Female	73	yes	FF	metastasis	liver right lobe*	IDH1	WGS + ddPCR	0.03	0.016	near-complete loss	No	none	TP53:p.V173L,COL2A1:translocation(chr12:47997138)	0.7	80	Moderate	15
CS1	S00092411	Liver 3	4	Female	73	yes	FF	metastasis	liver right lobe*	IDH1	WGS + ddPCR	24.63	0.407	present/present	No	none	TP53:p.V173L,COL2A1:translocation(chr12:47997138)	0.75	80	Moderate	0
CS1	S00092414		4	Female	73	yes	FF	metastasis	liver right lobe*	IDH1	ddPCR only	0.04	NA	near-complete loss	No	none	TP53:p.V173L,COL2A1:translocation(chr12:47997138)	NA	70	Moderate	20
CS1	S00092417		4	Female	73	yes	FF	metastasis	liver left lobe*	IDH1	ddPCR only	16.22	NA	present	No	none	TP53:p.V173L,COL2A1:translocation(chr12:47997138)	NA	70	Moderate	20
CS1	S00092421		4	Female	73	yes	FF	metastasis	liver left lobe*	IDH1	ddPCR only	10.76	NA	present	No	none	TP53:p.V173L,COL2A1:translocation(chr12:47997138)	NA	70	Moderate	20
CS1	S00092424		4	Female	73	yes	FF	metastasis	liver left lobe*	IDH1	ddPCR only	22.13	NA	present	No	none	TP53:p.V173L,COL2A1:translocation(chr12:47997138)	NA	90	Moderate	40
CS1	S00092428		4	Female	73	yes	FF	metastasis	vertebral body**	IDH1	ddPCR only	21.98	NA	present	No	none	TP53:p.V173L,COL2A1:translocation(chr12:47997138)	NA	90	Moderate	30
CS1	S00092430	Lung 1	4	Female	73	yes	FF	metastasis	lung	IDH1	WGS + ddPCR	13.27	0.213	present/present	No	none	TP53:p.V173L,COL2A1:translocation(chr12:47997138)	0.35	80	Moderate	20
CS1	S00092433		4	Female	73	yes	FF	metastasis	pleura left lower lobe	IDH1	ddPCR only	3.55	NA	partial loss	No	none	TP53:p.V173L,COL2A1:translocation(chr12:47997138)	NA	70	Moderate	30
CS1	S00092435		4	Female	73	yes	FF	metastasis	pelvis	IDH1	ddPCR only	5.29	NA	partial loss	No	none	TP53:p.V173L,COL2A1:translocation(chr12:47997138)	NA	80	Moderate	0
CS1	S00092437		4	Female	73	yes	FF	metastasis	pleura	IDH1	ddPCR only	0.77	NA	near-complete loss	No	none	TP53:p.V173L,COL2A1:translocation(chr12:47997138)	NA	80	Moderate	0
CS1	S00092440	Lung 2	4	Female	73	yes	FF	metastasis	lung upper lobe*	IDH1	WGS + ddPCR	10.61	0.238	present	No	none	TP53:p.V173L,COL2A1:translocation(chr12:47997138)	0.3	50	Moderate	0
CS1	S00092443		4	Female	73	yes	FF	metastasis	pulmonary artery	IDH1	ddPCR only	27.1	NA	present	No	none	TP53:p.V173L,COL2A1:translocation(chr12:47997138)	NA	90	Moderate	30
CS1	S00092446	pelvic bone 1	4	Female	73	yes	FF	metastasis	pelvic bone	IDH1	WGS + ddPCR	10.08	0.225	present	No	none	TP53:p.V173L,COL2A1:translocation(chr12:47997138)	0.3	60	Moderate	10
CS1	S00092449	pelvic bone 2	4	Female	73	yes	FF	metastasis	pelvic bone	IDH1	WGS	NA	0.253	present	No	none	TP53:p.V173L,COL2A1:translocation(chr12:47997138)	0.35	80	Moderate	20
CS1	S00092453		4	Female	73	yes	FF	metastasis	pelvic bone	IDH1	ddPCR only	16.93	NA	present	No	none	TP53:p.V173L,COL2A1:translocation(chr12:47997138)	NA	70	Moderate	5
CS1	S00092455		4	Female	73	yes	FF	metastasis	perirenal right side	IDH1	ddPCR only	4.11	NA	partial loss	No	none	TP53:p.V173L,COL2A1:translocation(chr12:47997138)	NA	60	Moderate	10
CS1	S00092459	lower uterine segment	4	Female	73	yes	FF	metastasis	lower uterine segment	IDH1	WGS + ddPCR	1.19	0.021	partial loss	No	none	TP53:p.V173L,COL2A1:translocation(chr12:47997138)	0.3	50	Moderate	20
CS1	S00092461	iliac lymph node	4	Female	73	yes	FF	metastasis	iliac lymph node	IDH1	WGS + ddPCR	27.56	0.399	present/present	No	none	TP53:p.V173L,COL2A1:translocation(chr12:47997138)	0.55	70	Moderate	10
CS2	S00108232		0	Male	55	no	FFPE	germline	lymph node	IDH1	exome	NA	NA	germline	No	none		NA	NA	High	0
CS2	S00108229		4	Male	55	yes	FFPE	primary	femur	IDH1	exome	NA	0.166	present	No	aneuploid		0.75	80	High	0
CS2	S00108230		4	Male	55	yes	FFPE	metastasis	scalp	IDH1	exome	NA	0.008695	near-complete loss	No	none		0.45	80	High	0
CS2	S00108231		4	Male	55	yes	FFPE	metastasis	scalp	IDH1	exome	NA	0.006385	near-complete loss	No	none		0.4	80	High	0
CS2	S00107862		4	Male	55	yes	FFPE	metastasis	femur	IDH1	ddPCR only	0.57	NA	near-complete loss	No	none		NA	80	High	0
CS2	S00107863		4	Male	55	yes	FFPE	metastasis	femur	IDH1	ddPCR only	0.91	NA	near-complete loss	no	none		NA	80	High	0
CS2	S00107856		2	Male	55	no	FFPE	primary	femur	IDH1	ddPCR only	36.89	NA	present	No	none		NA	90	Low	0
CS2	S00107857		4	Male	55	yes	FFPE	primary	femur	IDH1	ddPCR only	7.41	NA	partial loss	No	none		NA	80	High	0
CS2	S00107858		4	Male	55	yes	FFPE	primary	femur	IDH1	ddPCR only	34.35	NA	present	No	none		NA	80	High	0
CS2	S00107859		4	Male	55	yes	FFPE	primary	femur	IDH1	ddPCR only	22.48	NA	present	No	none		NA	80	High	0
CS3	S00108242		0	Female	66	no	FFPE	germline	bone marrow	IDH1	exome	NA	NA	germline	No	none		NA	NA	High	0
CS3	S00108237		1	Female	66	no	FFPE	primary	humerus	IDH1	exome	NA	0.45	present	No	none		0.9	90	Low	15
CS3	S00108238		4	Female	66	yes	FFPE	primary	humerus	IDH1	exome	NA	0.28	present	No	aneuploid		0.65	85	High	0
CS3	S00108241		4	Female	66	yes	FFPE	metastasis	femur	IDH1	exome	NA	0.073	partial loss	No	none		0.35	80	High	0
CS3	S00107874		4	Female	66	yes	FFPE	primary	humerus	IDH1	ddPCR only	26.69	NA	present	No	none		NA	85	High	0
CS3	S00107873		4	Female	66	yes	FFPE	primary	humerus	IDH1	ddPCR only	46.06	NA	present	No	none		NA	90	Very Low	0
CS3	S00107877		4	Female	66	yes	FFPE	metastasis	femur	IDH1	ddPCR only	4.98	NA	partial loss	No	none		NA	85	High	0
CS3	S00107875		4	Female	66	yes	FFPE	metastasis	femur	IDH1	ddPCR only	47.4	NA	present	No	none		NA	90	High	0
CS3	S00107876		4	Female	66	yes	FFPE	metastasis	femur	IDH1	ddPCR only	24.47	NA	present	No	aneuploid		NA	80	High	0
CS3	S00107878		4	Female	66	yes	FFPE	metastasis	femur	IDH1	ddPCR only	30.76	NA	present	No	none		NA	80	High	0
CS4	S00013312		4	Female	66	yes	FFPE	metastasis	femur	IDH1	none	NA	NA	present	Yes	none		NA	80	Moderate	10
CS5	S00022510		4	Female	66	yes	FFPE	recurrence	femur	IDH1	none	NA	NA	present	Yes	none		NA	75	Moderate	10
CS6	S00108227		0	Male	80	no	FFPE	germline	lymph node	IDH1	exome	NA	NA	germline	Yes	none		NA	NA	High	0
CS6	S00108224		4	Male	80	yes	FFPE	metastasis	thigh	IDH1	exome	NA	0.239	present	Yes	none		0.85	80	High	0
CS6	S00102506		4	Male	80	yes	FFPE	metastasis	thigh	IDH1	ddPCR only	2.95	NA	partial loss	yes	none		NA	80	High	0
CS6	S00107852		4	Male	80	yes	FFPE	primary	femur	IDH1	ddPCR only	27.81	NA	present	yes	none		NA	80	High	0
CS6	S00107847		1	Male	80	no	FFPE	primary	femur	IDH1	ddPCR only	39.43	NA	present	Yes	none		NA	90	Low	5
CS6	S00107848		4	Male	80	yes	FFPE	primary	femur	IDH1	ddPCR only	44.44	NA	present	Yes	none		NA	80	High	0
CS6	S00107849		4	Male	80	yes	FFPE	recurrence	femur	IDH1	ddPCR only	34.59	NA	present	Yes	none		NA	80	High	0
CS6	S00107850		4	Male	80	yes	FFPE	recurrence	femur	IDH1	ddPCR only	29.19	NA	present	Yes	none		NA	90	High	0
CS6	S00107851		4	Male	80	yes	FFPE	recurrence	femur	IDH1	ddPCR only	30.77	NA	present	Yes	none		NA	90	High	0
CS6	S00107853		4	Male	80	yes	FFPE	metastasis	thigh	IDH1	ddPCR only	26.02	NA	present	Yes	none		NA	90	High	0
CS6	S00107854		4	Male	80	yes	FFPE	metastasis	thigh	IDH1	ddPCR only	28.32	NA	present	Yes	none		NA	90	High	0
CS7	S00108236		0	Male	80	no	FFPE	germline	muscle	IDH1	exome	NA	NA	germline	Yes	none		NA	NA	Low	0
CS7	S00108233		4	Male	80	yes	FFPE	primary	femur	IDH1	exome	NA	0.235	present	Yes	none	CDKN2A:c.C238T,CDKN2A:c.132delC,TP53:c.C844T,COL2A1:c.C3906T	0.7	70	High	5
CS7	S00108234		4	Male	80	yes	FFPE	primary	femur	IDH1	exome	NA	0.3	present	Yes	none	CDKN2A:c.C238T,CDKN2A:c.132delC,TP53:c.C844T,COL2A1:c.C3906T	0.75	90	High	10
CS7	S00108235		4	Male	80	yes	FFPE	primary	femur	IDH1	exome	NA	0.207	present	Yes	none	CDKN2A:c.C238T,CDKN2A:c.132delC,TP53:c.C844T,COL2A1:c.C3906T	0.35	60	High	10
CS7	S00107866		4	Male	80	yes	FFPE	primary	femur	IDH1	ddPCR only	28.73	NA	present	yes	none	CDKN2A:c.C238T,CDKN2A:c.132delC,TP53:c.C844T,COL2A1:c.C3906T	NA	70	High	5
CS7	S00107869		4	Male	80	yes	FFPE	primary	femur	IDH1	ddPCR only	20.77	NA	present	yes	none	CDKN2A:c.C238T,CDKN2A:c.132delC,TP53:c.C844T,COL2A1:c.C3906T	NA	80	High	10
CS7	S00107867		4	Male	80	yes	FFPE	primary	femur	IDH1	ddPCR only	13.91	NA	present	yes	none	CDKN2A:c.C238T,CDKN2A:c.132delC,TP53:c.C844T,COL2A1:c.C3906T	NA	90	High	10
CS7	S00107865		4	Male	80	yes	FFPE	primary	femur	IDH1	ddPCR only	24.28	NA	present	Yes	none	CDKN2A:c.C238T,CDKN2A:c.132delC,TP53:c.C844T,COL2A1:c.C3906T	NA	90	High	0
CS7	S00107868		4	Male	80	yes	FFPE	primary	femur	IDH1	ddPCR only	23.75	NA	present	Yes	none	CDKN2A:c.C238T,CDKN2A:c.132delC,TP53:c.C844T,COL2A1:c.C3906T	NA	70	High	0
CS7	S00107870		4	Male	80	yes	FFPE	primary	femur	IDH1	ddPCR only	27.07	NA	present	Yes	none	CDKN2A:c.C238T,CDKN2A:c.132delC,TP53:c.C844T,COL2A1:c.C3906T	NA	80	High	0
CS7	S00107871		4	Male	80	yes	FFPE	primary	femur	IDH1	ddPCR only	20.1	NA	present	Yes	none	CDKN2A:c.C238T,CDKN2A:c.132delC,TP53:c.C844T,COL2A1:c.C3906T	NA	95	High	0
CS8	S00024247		2	Male	44	no	FFPE	metastasis	lung	IDH1	Sanger	external - tested positive	NA	present	No	none		NA	NA	NA	NA
CS9	S00103041		2	Male	57	no	FFPE	metastasis	sacrum	IDH1	ddPCR only	55.56	NA	present	No	none		NA	70	Moderate	5
CS10	S00103032		3	Female	69	no	FFPE	metastasis	chest wall	IDH1	ddPCR only	5.7	NA	partial loss	No	none		NA	80	Moderate	0
CS10	S00103033		3	Female	69	no	FFPE	metastasis	chest wall	IDH1	ddPCR only	6.39	NA	partial loss	No	none		NA	60	Moderate	0
CS10	S00103034		3	Female	69	no	FFPE	metastasis	chest wall	IDH1	ddPCR only	13.02	NA	present	No	none		NA	50	Moderate	0
CS10	S00103035		3	Female	69	no	FFPE	metastasis	chest wall	IDH1	ddPCR only	12.83	NA	present	No	none		NA	80	Moderate	0
CS10	S00103036		3	Female	69	no	FFPE	metastasis	chest wall	IDH1	ddPCR only	27.86	NA	present	No	none		NA	50	Moderate	20
CS10	S00103037		3	Female	69	no	FFPE	metastasis	chest wall	IDH1	ddPCR only	20.64	NA	present	No	none		NA	60	Moderate	0
CS10	S00103038		3	Female	69	no	FFPE	metastasis	chest wall	IDH1	ddPCR only	22.35	NA	present	No	none		NA	80	Moderate	5
CS11	S00103042		4	Male	47	yes	FFPE	metastasis	femoral vein	IDH2	ddPCR only	6.03	NA	partial loss	No	aneuploid		NA	60	Moderate	10
CS12	S00102514		4	Female	74	yes	FFPE	metastasis	femur	IDH2	ddPCR only	9.7	NA	partial loss	No	aneuploid		NA	90	Moderate	5
CS13	S00103607		2	Male	81	no	FFPE	metastasis	gluteal region	IDH1	ddPCR only	39.81	NA	present	No	none		NA	70	Moderate	5
CS14	S00103030		3	Female	74	no	FFPE	metastasis	tibia	IDH1	ddPCR only	11.62	NA	present	No	aneuploid		NA	NA	NA	NA
CS14	S00097516		3	Female	74	no	FFPE	metastasis	tibia	IDH1	ddPCR only	4.94	NA	partial loss	No	aneuploid		NA	NA	NA	NA
CS15	S00103043		4	Female	65	yes	FFPE	metastasis	supraglottic tumour	IDH1	ddPCR only	20.89	NA	present	No	aneuploid		NA	80	High	5
CS16	S00103044		2	Male	53	no	FFPE	metastasis	lung	IDH1	ddPCR only	3.48	NA	partial loss	No	aneuploid		NA	70	Moderate	0
CS16	S00103045		2	Male	53	no	FFPE	metastasis	lung	IDH1	ddPCR only	12.75	NA	present	No	aneuploid		NA	70	Moderate	5
CS17	S00003458		3	Male	76	no	FFPE	metastasis	lymph node	IDH1	Sanger	external - tested positive	NA	present	No	none		NA	NA	NA	NA
CS18	S00103040		4	Male	59	yes	FFPE	metastasis	lung	IDH1	ddPCR only	46.86	NA	present	No	none		NA	80	Moderate	5
CS19	S00103039		4	Male	60	yes	FFPE	metastasis	lymph node	IDH1	ddPCR only	26.13	NA	present	No	none		NA	80	High	0
CS20	external		3	Male	83	no	FFPE	metastasis	lung	IDH1	Sanger	external - tested positive	NA	present	No	none		NA	NA	NA	NA
CS21	S00102512		4	Female	59	yes	FFPE	metastasis	pelvis	IDH1	ddPCR only	16.97	NA	present	No	none		NA	80	High	0
CS22	S00102482		2	Male	60	no	FFPE	metastasis	lymph node	IDH1	ddPCR only	42.45	NA	present	No	none		NA	80	Moderate	0
CS22	S00102483		2	Male	60	no	FFPE	metastasis	lymph node	IDH1	ddPCR only	18.44	NA	present	No	none		NA	80	Moderate	0
CS22	S00102484		2	Male	60	no	FFPE	metastasis	lymph node	IDH1	ddPCR only	10.65	NA	present	No	none		NA	80	Moderate	0
CS22	S00102485		2	Male	60	no	FFPE	metastasis	lymph node	IDH1	ddPCR only	4.96	NA	partial loss	No	none		NA	70	Moderate	0
CS23	S00103046		3	Male	55	no	FFPE	metastasis	paravertebral mass	IDH1	ddPCR only	60.74	NA	present	No	none		NA	95	Low	5
CS24	S00103048		3	Male	67	no	FFPE	metastasis	lung	IDH2	ddPCR only	5.93	NA	partial loss	No	none		NA	70	Low	30
CS24	S00103047		3	Male	67	no	FFPE	metastasis	lung	IDH2	ddPCR only	5.76	NA	partial loss	No	none		NA	60	Low	10
																		0.567391	77.033
